# Supplementary material for: Computed tomography-based radiomic features combined with clinical parameters for predicting post-infectious bronchiolitis obliterans in children with adenovirus pneumonia: a retrospective study
Source: PeerJ. 2025 Mar 31;13:e19145. doi: 10.7717/peerj.19145 (PMC11967419; doi:10.7717/peerj.19145)
Supplement: Supplemental Information 3 [file peerj-13-19145-s003.zip]

Archive with 32 entries (26 files):
- Raw date/
- Raw date/Figure 1.pptx
- Raw date/Figure 2/
- Raw date/Figure 2/Figure 2-a.png
- Raw date/Figure 2/Figure 2-b.png
- Raw date/Figure 2/Figure 2-c.png
- Raw date/Figure 2/Figure 2-d.png
- Raw date/Figure 3/
- Raw date/Figure 3/3-a.tiff
- Raw date/Figure 3/3-b.tiff
- Raw date/Figure 3/3-c.tiff
- Raw date/Figure 3/3-d.tiff
- Raw date/Figure 3/3-e.tiff
- Raw date/Figure 3/3-f.tiff
- Raw date/Figure 3 & 5, 6(1).xlsx
- Raw date/Figure 4/
- Raw date/Figure 4/Figure 4-a.tiff
- Raw date/Figure 4/Figure 4-b.tiff
- Raw date/Figure 4/Figure 4-c.jpg
- Raw date/Figure 4/Figure 4-d.jpg
- Raw date/Figure 4(1).xlsx
- Raw date/Figure 5/
- Raw date/Figure 5/5-a.tiff
- Raw date/Figure 5/5-b.tiff
- Raw date/Figure 5/5-c.tiff
- Raw date/Figure 5/5-d.tiff
- Raw date/Figure 6/
- Raw date/Figure 6/Fig 6.tif
- Raw date/Figure 6/Figure 6.pptx
- Raw date/Table 1-2(1).xlsx
- Raw date/Table 3-4(1).xlsx
- Raw date/clinical data(1).xlsx
