# Supplementary material for: Computed tomography-based radiomic features combined with clinical parameters for predicting post-infectious bronchiolitis obliterans in children with adenovirus pneumonia: a retrospective study
Source: PeerJ. 2025 Mar 31;13:e19145. doi: 10.7717/peerj.19145 (PMC11967419; doi:10.7717/peerj.19145)
Supplement: Supplemental Information 3 [file peerj-13-19145-s003.zip › Raw date/Table 1-2(1).xlsx]

## Sheet: clinical data
No.	PIBO（1:yes，0:no）	Group	Age(month)	Gender（1:male，0:female）	Length of fever(day)	Peak temperature(℃)	Length of hospital stay (day)	ADV load(×104)	CRP（×109/L）	PCT（×109/L）	WBC（×109/L）	PLT（×109/L）	Hb(g/L)	L%	ALB(g/L)	ALT(U/L)	AST(U/L)	LDH(U/L)	pneumonia lobes	pulmonary consolidation lobes	pleural effusion(1:yes,0:no)	Invasive mechanical ventilation(1:yes,0:no)	CPAP(1:yes,0:no)	Oxygen therapy(Day)	Bronchial lavage(1:yes,0:no)	Use of glucocorticoids(1:yes,0:no)	Use of γ-globulin(1:yes,0:no)
1	1	Train	41	0	11	40.5	8	1470000	39	4.91	9.74	163	130	0.28	34.9	35.2	86.8	1282.9	5	3	1	0	1	10	1	0	0
3	1	Train	11	0	10	40.5	15	4280000	19	3.03	14.24	217	100	0.36	34	37	111.3	1108	5	3	1	0	0	11	0	0	1
4	1	Train	13	1	20	39.7	21	9330000	37	3.56	14.39	213	93	0.2	28.4	49.1	102.3	963.8	4	2	0	1	0	15	0	1	1
5	1	Train	12	1	5	40.3	10	6660000	102	0.95	16.64	340	86	0.27	39.1	30	69	509	5	4	0	1	1	0	1	0	1
6	1	Train	24	1	12	40.3	10	70400000	42	2.09	2.91	122	118	0.34	41.9	19.5	96.8	707	5	5	0	0	0	5	1	0	1
7	1	Train	21	1	20	39.5	15	49500000	45	2.59	1.78	123	102	0.65	29.2	48.7	175.3	1622.2	5	3	1	0	0	2	1	0	1
8	1	Train	15	1	18	41	14	106000000	69	2.14	6.85	232	91	0.2	37.2	28.9	83	5801	3	3	1	0	0	7	1	0	1
9	1	Train	11	1	7	39.7	12	78400000	14	0.09	11.69	386	114	0.35	43.1	14.8	40	249	5	2	0	0	1	10	0	0	1
11	1	Train	22	1	11	40	10	306000000	22	2.12	8.56	198	89	0.43	35.7	17	60	682	5	5	1	0	0	6	1	0	1
12	1	Train	37	1	22	39.5	19	2750000000	8	1.43	3.25	139	198	0.35	29.9	26.5	110.3	1172.2	4	3	1	0	1	10	1	0	1
13	1	Train	7	1	8	40.7	13	667000000	8	2	14.12	530	106	0.25	39.9	15	27.1	230.4	5	1	0	1	1	6	1	0	1
14	1	Train	9	1	14	39.8	12	112000000	37	0.066	15.9	517	105	0.21	42.7	12	26	302	3	3	0	0	1	12	1	0	1
17	1	Train	11	1	16	41	8	525000000	8	0.421	4.71	534	64	0.69	30.5	29.5	48.2	602.6	3	3	1	0	0	7	1	0	1
18	1	Train	29	0	17	39.8	18	65700000	8	0.111	14.68	567	134	0.3	51.5	10.5	31.2	357	4	0	0	0	1	3	0	1	1
19	1	Train	27	1	15	40.4	16	389000000	37	27.1	2.43	71	104	0.54	21.2	17	106	1303	4	4	1	1	1	6	1	1	1
20	1	Train	49	0	21	40	5	2110000000	13	1.85	3.89	272	114	0.68	40	24.8	104.2	1168	5	4	0	0	0	4	0	0	1
22	1	Train	24	1	24	40	15	75000000	17	95.68	20.95	207	81	0.12	31.7	83.8	60.2	709.6	5	2	0	1	1	8	1	1	1
23	1	Train	9	1	20	41	15	343000000	15	2.17	8.46	446	119	0.3	36.6	36.6	86.7	772.1	4	3	1	0	1	13	1	1	1
24	1	Train	6	1	13	40	8	2900000	17	29.51	5.35	210	71	0.46	28.7	52.1	225.7	1200.3	2	2	1	0	1	8	1	0	1
26	1	Train	19	1	27	40.2	37	36700000	8	4.94	6.8	393	110	0.34	33.9	24.9	88.2	290.8	5	4	0	1	0	8	1	1	1
27	1	Train	34	1	12	40	13	82600000	23	0.295	9.16	419	124	0.27	35.7	38.5	86	915.9	5	2	0	0	0	4	0	0	0
30	1	Train	12	1	9	39	9	178000000	16	0.797	6.67	279	100	0.42	41.1	17.6	104.8	642	5	0	0	0	0	6	0	1	1
31	1	Train	22	1	15	39.8	16	36900000	8	6.469	4.07	167	110	0.48	38.6	95.7	186.3	1007.2	5	5	1	0	1	16	1	1	1
32	1	Train	15	1	16	41	8	9300000	8	1.875	6.87	482	107	0.73	36.2	27.1	41.7	408	4	1	0	0	0	0	0	0	0
33	1	Train	8	1	34	40	32	2800	8	0.12	6.33	408	108	0.39	38	23.7	59	660.3	5	1	0	0	0	26	0	1	1
36	1	Train	20	0	10	40.1	13	546000000	8	0.227	4.21	260	71.9	0.52	32.9	21.8	32.8	280.5	5	1	0	0	1	8	1	1	1
38	1	Train	24	1	16	40.5	8	125000000	14	2.29	5.2	194	114	0.32	27.9	42.7	74.9	1218.6	4	3	1	1	1	0	1	0	1
39	1	Train	13	1	16	40	24	24700	34	0.45	14.52	334	93	0.16	28.2	15.3	55.6	924	5	2	0	0	1	14	1	1	1
40	1	Train	5	1	7	40.3	13	71900000	13	0.205	5.46	616	116	0.32	42.1	32.9	35.9	206.8	4	3	0	0	1	12	1	1	1
41	1	Train	9	1	13	40	16	4610000	20	2.82	6.96	250	97	0.41	31.2	31	81.6	1160.9	5	1	1	0	0	10	1	1	1
42	1	Train	9	1	13	40.3	27	138000000	22	13.7	15.21	246	81	0.34	30	39.5	60.4	628.6	3	1	0	1	1	12	1	1	1
43	1	Train	26	1	17	40.6	24	187000	24	24.87	2.38	154	79	0.23	23.6	27.1	115.8	1193.8	5	5	1	1	0	12	1	1	1
45	1	Train	8	0	23	39.8	33	116000000	8	1.72	3.79	263	80	0.42	24.5	33.3	218.7	1622	5	4	1	1	1	15	1	1	1
46	1	Train	45	0	42	40.2	37	91100000	8	0.056	8.75	742	95	0.33	38.5	13	23	371	2	2	0	1	1	13	1	1	1
48	1	Train	49	1	12	40	7	96700000	61	0.827	9.62	335	113	0.32	35.3	29.2	44.1	469	3	2	1	0	0	1	1	0	1
49	1	Train	9	1	22	39.8	25	75200000	8	1.45	23.42	686	100	0.16	26.3	28.9	55.4	649.7	4	2	0	1	0	17	1	1	1
52	1	Train	12	0	17	39.7	37	2550000	8	0.423	4.47	447	80	0.41	31.7	21.4	26.6	312.9	5	5	0	1	0	4	1	1	1
53	1	Train	28	0	38	40.5	20	1950000	8	10.69	3.1	169	135	0.45	36.5	90.4	134.5	694.3	5	3	1	1	0	7	1	1	0
54	1	Train	21	1	12	39.1	13	49000000	8	0.86	13.01	553	103	0.3	30.5	27.8	38.7	392	1	1	0	1	0	7	1	1	1
57	1	Train	10	1	17	40.2	17	62400000	8	18.17	8.61	484	82	0.51	27.8	55.6	150.4	989.2	5	3	0	1	1	11	0	1	0
58	1	Train	14	1	29	39.7	26	111000000	16	0.3	13.7	430	111	0.5	39.6	10.5	37.7	384	4	2	0	0	0	0	1	0	1
60	1	Train	11	1	23	39.6	13	88800000	14	0.06	14.83	482	113	0.13	43.8	10.4	37.4	300	5	0	0	0	0	4	0	0	1
61	1	Train	11	1	16	39.9	7	123000000	8	0.05	7.36	473	116	0.24	37.8	35	50.2	578.4	5	0	0	0	0	6	0	1	1
63	1	Train	12	1	11	41	15	45000000	8	0.15	7.54	301	111	0.34	41.1	59.1	123.2	722	5	3	1	0	1	3	0	0	0
64	1	Train	10	1	66	39.8	86	151000000	27	1.56	11.37	73	120	0.16	40	253.3	670.1	1676.5	5	5	0	1	1	14	1	1	1
67	1	Train	9	1	9	39.8	14	91300000	8	0.97	12.4	232	108	0.51	33.7	42.1	88.2	654.8	5	1	0	1	1	6	1	0	1
68	1	Train	10	1	22	39.9	16	226000000	21	2.74	2.5	126	89	0.38	27.5	23.3	100.6	1077.3	5	2	1	1	1	6	1	1	1
69	1	Train	48	1	20	40.4	15	111000000	15	3.37	4.14	210	115	0.29	24.9	28.4	74.8	815.5	5	2	1	0	1	13	0	1	1
70	1	Train	12	1	12	40	12	9880000	23	0.52	6.43	293	116	0.36	40.7	16.7	51.2	650	5	2	1	0	1	12	1	1	1
71	0	Train	81	1	17	41	17	168000	82	100	5.36	261	119	0.25	24	27.7	63.5	870.7	3	2	1	1	1	14	0	1	1
72	0	Train	20	1	9	39.8	8	39400000	10	6.87	5.8	186	110	0.21	38.2	22	50.2	551	3	1	0	0	1	6	0	1	1
74	0	Train	26	1	22	40.8	17	66700000	30	0.27	4.81	572	97	0.27	30	94.6	130.2	631	4	3	0	1	1	11	1	1	1
75	0	Train	18	1	8	39.7	10	1010000000	8	0.71	5.42	193	98	0.64	42.7	17	57	319	4	1	0	0	0	10	0	0	1
76	0	Train	14	1	14	39.4	17	6360	11	0.31	4.84	232	81	0.6	26	19.5	62.5	619.1	4	2	1	1	0	2	1	1	1
79	0	Train	57	1	6	39.5	10	21200	8	0.53	11.04	558	112	0.27	39.4	12.9	32.7	263	3	3	0	0	0	0	0	0	1
80	0	Train	51	0	9	39.7	8	33800000	8	0.24	5.65	251	111	0.45	37.4	29.6	53.3	352.6	2	2	0	0	0	0	1	0	0
81	0	Train	38	0	15	40.7	8	46100000	97	1.58	16.41	480	109	0.09	38.1	17.3	33.1	265.6	2	1	0	0	0	6	1	0	1
82	0	Train	44	1	7	40.3	7	5430000	8	1.54	5.16	108	122	0.44	37.5	21.3	51	518	1	0	0	0	0	3	0	0	0
83	0	Train	8	1	8	39.7	11	2570000	8	0.09	11.78	244	95	0.37	40	18.5	59.8	454	2	1	0	0	0	9	1	0	1
84	0	Train	163	1	6	39.5	5	44300000	110	0.45	9.35	180	121	0.18	40.7	9.9	16.8	153	1	1	0	0	0	0	0	0	0
85	0	Train	114	1	11	40.5	10	250000000	18	4.91	8.14	106	122	0.25	35.9	44.3	136.1	994	1	1	1	0	0	0	0	0	1
88	0	Train	10	1	7	39	6	21000000	8	0.07	14.43	557	123	0.75	47.9	20.3	63.4	327.5	1	0	0	0	0	0	0	0	0
89	0	Train	29	1	14	40	14	95300000	14	0.07	13.9	563	130	0.41	43.2	42.4	37.2	276	3	1	0	0	0	15	0	0	0
91	0	Train	37	1	6	39	8	1650000	19	1.81	4.87	247	112	0.68	43	14.1	58.9	471	2	1	0	0	0	2	1	0	0
92	0	Train	25	0	14	40.5	9	1640000	20	5.79	17.53	504	117	0.2	40.7	9.6	22.1	299	2	1	0	0	0	8	0	0	1
93	0	Train	14	1	12	40.7	10	2540000000	21	2.33	3.64	356	101	0.59	33.5	36.7	98.4	1130	4	2	0	0	0	10	1	1	1
94	0	Train	13	0	9	40	7	392000000	12	0.08	11.12	270	124	0.32	38.9	13.4	35.6	462	3	1	1	0	0	2	1	1	0
95	0	Train	19	1	9	39.7	7	16200000	60	0.11	13.8	373	104	0.35	33.8	29.4	66	526.6	2	2	0	0	0	5	0	0	1
96	0	Train	45	0	8	40	9	69600000	23	0.21	6.08	253	108	0.33	43.9	37.4	58.8	350	3	1	0	0	0	1	0	0	1
97	0	Train	12	1	18	40	11	961000	8	1.37	5.86	255	110	0.49	30.2	77.1	127.4	725.2	2	2	1	0	0	7	0	0	1
98	0	Train	13	1	5	40.4	9	100000000	13	0.1	10.99	516	114	0.33	47.5	14.1	34.2	343	2	0	0	0	0	4	0	0	1
101	0	Train	2	1	7	39.5	9	41300000	14	2.65	7.79	363	103	0.5	32.2	36.3	46.1	349.1	1	1	0	0	0	6	0	1	1
102	0	Train	56	0	20	40	6	2530000	8	0.08	6.18	249	102	0.31	34.9	20.3	22.6	244	1	1	0	0	0	0	1	0	0
103	0	Train	32	1	13	39.5	8	4410000	8	0.85	9.33	242	104	0.32	38.3	21.9	65.2	783	2	2	0	0	0	4	1	0	0
105	0	Train	31	0	9	41	8	71200000	8	0.46	13.2	265	129	0.13	42.5	14.3	69.7	1175	4	1	0	0	0	0	0	0	1
107	0	Train	18	1	6	40	6	7390000	17	1.05	6.83	332	114	0.55	35.5	34.6	66.6	328.6	1	0	0	0	0	6	0	0	0
108	0	Train	16	0	10	40.5	14	42500000	8	0.64	12.24	181	111	0.29	48.5	47.1	66.2	515	2	2	1	0	0	2	1	1	1
109	0	Train	16	0	14	40.6	7	99900000	8	5.27	6.75	341	115	0.34	32.4	21.3	83.2	769.2	4	2	0	0	1	7	1	0	1
110	0	Train	37	0	10	40.3	7	78200000	10	1.39	3.9	127	109	0.61	32.7	11.7	55.6	640	4	2	1	0	0	0	1	0	1
112	0	Train	10	0	13	40	12	52300000	8	0.57	6.72	352	98	0.48	31.9	32.1	114.2	1384	4	2	0	0	1	12	1	0	0
113	0	Train	67	0	10	40.4	10	17200000	8	8.27	1.93	108	113	0.42	38.5	22.9	168.3	1568	4	2	1	0	0	0	1	1	0
114	0	Train	18	1	23	39.2	8	13700000	22	1.09	8.54	209	106	0.34	33.7	234.7	147.3	466.8	2	1	0	0	0	8	1	0	1
116	0	Train	6	0	14	40.1	14	192000000	9	2.75	7.43	217	91	0.55	27.4	49.8	173.6	938.9	2	2	1	0	1	13	0	0	1
117	0	Train	43	0	8	40.1	5	44800000	24	1.57	11.56	333	114	0.2	37.6	16.2	73.6	962	2	2	1	0	0	1	0	0	0
119	0	Train	50	0	0	36.8	7	26800	8	0.06	7.42	389	134	0.38	47.7	13.5	31	291	2	1	0	0	0	0	0	0	0
120	0	Train	20	1	25	39.6	12	1650000	8	0.13	13.68	370	127	0.51	44.1	13.3	36.2	338	2	0	0	0	0	1	1	0	1
121	0	Train	6	0	11	40.5	12	3060000	8	0.98	11.89	242	106	0.41	25.7	84.7	105.7	789	3	1	0	0	0	9	1	1	1
122	0	Train	31	0	10	39.6	10	542000	8	2.87	6.01	286	116	0.35	38.3	10.5	56.9	567	5	3	1	0	0	6	1	0	1
125	0	Train	19	1	10	40	7	11500000	78	2.66	14.35	234	119	0.46	35.4	71.2	110.2	707	2	2	1	0	1	3	1	0	0
127	0	Train	19	1	10	39.9	8	184000	8	2.12	4.46	118	94	0.53	30.2	33	88.8	946.1	3	2	1	0	0	6	1	0	1
131	0	Train	58	0	8	40.2	8	1360000	8	0.17	8.89	257	123	0.33	43.8	11.6	42.7	331	2	1	0	0	0	8	1	0	0
132	0	Train	32	1	5	39.5	6	895000	8	0.19	7.73	246	111	0.55	42.2	21.2	34.8	148.3	3	0	0	0	0	0	0	0	1
133	0	Train	62	0	9	40.4	11	1620000	46	0.59	4.15	115	113	0.22	32.7	25.6	68.2	647.8	2	2	1	0	0	11	1	0	0
135	0	Train	14	0	4	42	6	19900000	13	0.89	12.7	336	115	0.63	38.2	29.1	49.1	714	4	1	0	0	0	6	0	0	1
138	0	Train	5	0	6	39.6	7	75500000	20	0.09	12.56	420	124	0.51	41.1	16.7	36.3	299	1	0	0	0	0	0	0	0	0
139	0	Train	21	1	8	40	8	64300000	16	7.85	10.88	488	111	0.21	41.2	17.4	49.5	476	5	3	0	0	0	1	0	0	1
140	0	Train	66	1	5	40.3	4	6330000	14	0.72	3.24	255	126	0.61	38.5	10.9	36.8	332	3	0	0	0	0	4	0	0	0
141	0	Train	10	0	13	40	5	49600000	8	0.03	6.48	506	104	0.66	73.3	48.4	65.5	265	4	2	0	0	0	0	1	0	0
143	0	Train	14	1	11	40	11	29700000	8	0.54	4.86	348	90	0.69	34.7	19.4	85.2	981	4	2	1	0	0	11	1	0	0
145	0	Train	14	1	5	39.1	9	64300000	14	0.07	10.65	546	92	0.35	43.3	24.9	57.3	540	3	1	0	0	0	1	1	0	0
146	0	Train	43	0	14	40.2	8	56700000	8	0.33	5.11	265	123	0.34	33	23.4	45.6	399.9	4	3	0	0	0	4	1	0	1
147	0	Train	19	0	6	40.2	7	97200000	31	0.45	5.62	199	109	0.33	45.1	26.4	71.3	505	2	2	0	0	0	7	1	1	1
148	0	Train	10	1	14	39	10	23900000	8	0.15	5.29	146	117	0.45	45.3	28.7	84.3	550	4	2	0	0	0	10	0	0	1
149	0	Train	51	1	14	40	7	4940000	12	0.17	9.43	694	104	0.3	36.5	104.2	66.3	400.8	4	4	1	0	0	0	1	0	0
150	0	Train	7	1	20	40	29	43900000	59	0.24	5.21	320	97	0.42	42.5	27.6	30.2	270	3	1	0	1	1	11	1	1	1
151	0	Train	55	0	21	41	12	37800000	8	0.46	7.12	363	136	0.26	39.4	11.1	54.2	567	3	2	1	0	0	0	0	0	1
152	0	Train	21	0	16	39.3	6	34200000	8	0.09	6.81	477	120	0.32	42.6	13.1	34.8	374	3	1	0	0	0	1	0	0	0
153	0	Train	54	1	6	40	4	156000	8	1.13	8.82	146	128	0.59	38.2	22.7	56.5	584	2	1	0	0	0	0	0	0	0
154	0	Train	32	1	12	40.5	7	62500000	11	0.696	5.33	261	97	0.5	26.6	55.6	158.2	1367.9	5	4	1	0	0	6	1	0	1
155	0	Train	18	1	6	40.5	9	105000000	8	2.92	11.09	369	117	0.5	41.1	12.7	39.7	336	4	1	0	0	0	3	0	1	1
156	0	Train	10	1	12	40.3	13	300000	8	5.47	6.45	135	113	0.69	41.1	21	118.6	726	5	1	0	0	0	7	0	1	1
158	0	Train	15	0	2	40	6	5290000	9	0.33	11.25	466	97	0.5	40.3	11.4	23.3	236	1	0	0	0	0	0	0	0	0
159	0	Train	13	0	10	40.3	6	66800000	64	0.83	16.02	261	118	0.26	38.5	36.4	99.8	947	2	2	1	0	0	6	1	0	1
161	0	Train	20	1	9	40.3	11	213000000	19	0.57	4.4	148	107	0.36	41.2	23.3	77	449.2	4	1	0	0	0	7	1	0	1
164	0	Train	9	1	9	39.7	4	32900000	8	0.29	10.22	312	108	0.74	39.7	18.5	41.6	369	2	0	0	0	0	4	0	0	0
2	1	Test	13	1	14	39.4	18	7390000000	8	3.67	7.35	303	103	0.32	26.5	63.8	142.1	1140.5	5	3	0	1	0	13	1	1	1
10	1	Test	43	0	15	40.9	21	50700000	16	2.33	1.28	73	90	0.78	25.5	33.8	161.7	1729.3	5	3	1	1	1	9	1	1	1
15	1	Test	12	1	15	40.3	16	37600000	8	3.09	17.46	392	108	0.41	40.5	15.4	108.3	817	4	2	0	0	0	12	1	1	1
16	1	Test	13	1	5	39.5	8	15000000	65	0.517	6.71	119	122	0.34	42.3	20.6	32.1	339	2	1	0	0	0	0	0	0	0
21	1	Test	12	0	27	42	16	98600000	8	0.167	7.65	402	84	0.53	28.6	26.4	84.4	1650	5	2	0	0	1	11	1	0	1
25	1	Test	24	0	21	39.7	38	83100000	8	0.18	6.74	255	77	0.29	33.6	12.9	102.7	1059	5	3	0	1	0	26	0	1	1
28	1	Test	8	0	20	40	27	70000000	8	10.1	8.64	331	80	0.52	30.8	158	116.2	853.3	5	4	1	1	1	9	1	1	1
29	1	Test	8	1	11	40.5	12	104000000	8	5.326	8.79	198	111	0.35	29.6	64.5	248.8	2446	5	5	0	0	0	11	1	1	1
34	1	Test	28	1	8	40	11	72100	57	2.2	9.97	289	98	0.14	36.2	38.4	62.6	376.5	5	4	0	0	1	3	1	1	1
35	1	Test	11	0	14	39.5	13	48100000	68	1.46	10.19	292	96	0.25	31	44.5	151.7	2067.3	5	4	1	0	0	12	0	1	1
37	1	Test	15	1	15	40.3	13	646000000	31	2.385	10.11	185	104	0.31	33.5	43.1	121.1	909.5	5	3	1	0	0	11	1	0	1
44	1	Test	33	0	11	39.5	7	138000	8	34.82	5.97	273	117	0.19	38.2	9.1	42.1	506.2	5	0	0	0	0	7	0	0	0
47	1	Test	16	0	23	40	14	123000000	8	0.34	13.79	531	103	0.25	31	61.8	77.9	781.9	5	1	0	1	0	9	0	0	0
50	1	Test	28	1	25	41.2	19	65600000	8	1.05	6.55	352	94	0.28	27.5	31.1	68.1	1344.7	4	2	1	1	0	3	1	1	0
51	1	Test	21	1	31	39.8	33	12700000	8	2.81	2.82	200	94	0.38	26	92.1	330.7	2046.7	5	5	1	1	0	14	0	1	1
55	1	Test	10	1	22	38.9	50	78300000	26	0.74	6.1	170	113	0.44	33.9	37	48.5	651.2	5	4	1	1	0	29	1	1	1
56	1	Test	3	1	19	39.8	35	50500000	18	1.24	10.88	373	81	0.19	29.7	36.3	58.6	522.4	5	3	0	1	1	22	1	1	1
59	1	Test	15	1	42	39.9	61	56200000	20	2.05	8.8	218	89	0.17	39.4	36	83.1	432.6	5	4	1	1	1	34	1	1	1
62	1	Test	18	1	13	40.1	11	665000000	20	0.36	6.51	270	114	0.33	45.2	38.6	68.8	581	4	2	0	0	1	11	1	0	1
65	1	Test	8	1	9	40.3	8	84000000	9	2.6	4.13	243	87	0.23	40.2	9.5	35	411	4	0	0	0	1	7	0	1	1
66	1	Test	13	0	10	40	5	30300000	8	0.57	8.76	577	97	0.57	41.7	21.8	56.6	658	2	1	0	0	0	1	1	0	0
73	0	Test	5	1	6	40	8	2270000	11	0.07	9.77	387	109	0.48	43.5	18.8	41.3	421	4	4	0	0	0	2	1	0	1
77	0	Test	49	1	14	39.8	16	136000	11	0.6	9.46	264	104	0.05	35.4	18.4	22.5	229	2	0	0	1	0	9	1	1	1
78	0	Test	55	0	16	40	10	105000000	31	0.69	5.68	314	103	0.23	41	9.5	15	259	2	0	0	0	0	10	0	0	1
86	0	Test	155	1	5	39.5	5	152000	19	0.078	11.64	244	131	0.16	47.4	16.8	20	216	1	0	0	0	0	0	1	0	0
87	0	Test	77	1	7	39.4	13	103000000	21	0.15	7.91	274	126	0.16	40.9	30.7	37.4	263.7	3	1	0	0	0	10	1	1	1
90	0	Test	45	1	11	40.5	11	70800000	17	9.9	4.47	143	109	0.39	33.3	13.5	76.5	636	1	1	0	0	0	0	0	0	1
99	0	Test	37	0	20	40.6	20	325000000	11	17.47	5.17	183	122	0.44	25.1	35.3	203.9	1671	3	3	1	0	1	8	1	1	1
100	0	Test	16	0	9	41	5	5600000	33	4.85	5.96	177	102	0.55	31.2	29.7	71.6	681.8	1	1	1	0	0	4	0	0	1
104	0	Test	16	1	15	41	8	114000	36	1.54	14.16	221	121	0.34	40.1	28.8	44.1	349.2	1	1	0	0	0	4	0	0	1
106	0	Test	17	1	10	39.5	8	13200000	55	4.1	8.88	223	111	0.4	34.5	26.8	112.9	927	2	1	1	0	0	5	1	1	1
111	0	Test	20	1	11	39	18	167000000	8	0.07	2.63	188	120	0.59	32.1	27.8	68.2	382	2	0	0	1	0	9	0	0	1
115	0	Test	7	0	12	40	10	79400	11	1.53	9.38	182	111	0.38	56.5	33.2	77.7	456	1	1	1	0	1	9	1	0	1
118	0	Test	21	1	12	40.6	12	140000000	32	41.21	2.53	73	100	0.52	36.3	12.5	71	565	4	2	1	0	0	7	0	0	1
123	0	Test	21	1	4	40.2	4	95600000	56	0.33	18.4	341	108	0.21	39.2	12.2	31.2	230	5	0	0	0	0	0	0	0	0
124	0	Test	10	1	7	40	13	805000000	17	0.15	6.91	567	139	0.57	44.6	32.5	44.8	359	2	1	0	0	0	0	1	0	1
126	0	Test	5	1	9	39.5	13	144000000	8	0.09	20.45	370	116	0.62	46.5	53.2	66	348	4	1	0	0	1	11	0	1	1
128	0	Test	55	0	9	39.7	9	55900000	43	2.07	14.84	261	134	0.06	35.9	37.2	62.7	1075.8	5	0	0	0	1	8	0	1	1
129	0	Test	17	1	6	39.6	10	108000000	8	0.16	8.06	409	104	0.1	36.9	24	33.8	357.3	3	1	0	0	0	8	0	1	1
130	0	Test	42	1	9	40.8	8	49100000	35	1.48	5.9	290	113	0.28	32.5	27.1	50.5	348.9	3	3	0	0	0	1	1	0	0
134	0	Test	65	1	6	39.5	4	62600000	18	0.44	6.86	324	118	0.32	41.6	15.1	39.7	383	2	1	0	0	0	4	1	0	0
136	0	Test	41	0	18	41	8	2860000000	21	1.33	7.42	426	107	0.24	36	13.2	30.7	419	3	2	1	0	0	0	0	0	0
137	0	Test	6	0	2	38.9	14	66500000	8	0.06	6.64	471	119	0.63	47.1	29.2	38.3	257.4	1	0	0	1	1	8	0	1	1
142	0	Test	38	1	8	40	13	48500000	8	0.76	5.91	346	114	0.59	38.8	16.1	53.4	667	4	0	0	0	0	8	0	0	0
144	0	Test	12	0	5	40.3	7	1730000	42	0.22	13.39	262	100	0.27	41.4	7.7	27.2	292	3	2	0	0	0	1	0	0	0
157	0	Test	7	0	9	40.1	7	34000000	28	0.88	7.56	195	104	0.5	38	14.1	31.6	306	5	1	0	0	0	4	0	0	1
160	0	Test	31	0	7	40	6	864000	8	1.11	4.79	164	123	0.34	33.5	60.5	93.8	776	2	0	0	0	0	1	0	1	0
162	0	Test	18	1	30	39.9	10	1310000	14	0.04	8.85	271	105	0.54	44.6	24	46.3	487	1	1	0	0	0	3	1	0	0
163	0	Test	9	1	12	40.2	8	72600000	8	0.12	13.27	360	108	0.31	39.8	10.6	37.6	431	5	1	0	0	0	16	0	0	0
165	0	Test	86	0	24	40.3	14	406000000	8	1.81	6.14	146	117	0.13	38.9	47.5	62.6	361	4	1	0	0	1	11	1	1	1
