# Supplementary material for: Computed tomography-based radiomic features combined with clinical parameters for predicting post-infectious bronchiolitis obliterans in children with adenovirus pneumonia: a retrospective study
Source: PeerJ. 2025 Mar 31;13:e19145. doi: 10.7717/peerj.19145 (PMC11967419; doi:10.7717/peerj.19145)
Supplement: Supplemental Information 3 [file peerj-13-19145-s003.zip › Raw date/Table 3-4(1).xlsx]

## Sheet: All model probabilities - corre
Group	Label(1:PIBO,0:non-PIBO)	Clinical_LR	Clinical_RF	Clinical_SVM	Radscore_LR	Radscore_RF	Radscore_SVM	Combination_LR	Combination_RF	Combination_SVM
Train	1	0.481748	0.621322	0.334644	0.806713	0.468631	0.583633	0.672463	0.599706	0.908981
Test	1	0.62645	0.985201	0.93759	0.0121665	0.345877	0.0101975	0.915853	0.852499	0.982024
Train	1	0.584191	0.993805	0.736925	0.0114245	0.237536	0.00456518	0.925536	0.806743	0.987942
Train	1	0.647225	0.801737	0.991267	0.018522	0.469525	0.0187029	0.791721	0.647735	0.941484
Train	1	0.511241	0.610257	0.385966	0.641081	0.44232	0.565611	0.893801	0.643488	0.960544
Train	1	0.511241	0.610257	0.385966	0.666098	0.445984	0.738696	0.855133	0.643725	0.946542
Train	1	0.584191	0.993805	0.736925	0.0156039	0.316859	0.0124059	0.973995	0.860489	0.984311
Train	1	0.526638	0.505573	0.484126	0.497253	0.373389	0.686861	0.254501	0.512685	0.508586
Train	1	0.540656	0.825086	0.48977	0.330076	0.378747	0.0593839	0.741917	0.683753	0.884506
Test	1	0.666864	0.985201	0.993915	0.944159	0.5359	0.961796	0.855304	0.579955	0.876448
Train	1	0.511241	0.610257	0.385966	0.968426	0.512278	0.969536	0.927974	0.67122	0.969449
Train	1	0.619836	0.801737	0.954599	0.003587	0.287577	0.000878835	0.910951	0.704986	0.947695
Train	1	0.555271	0.920892	0.563535	0.00759488	0.276784	0.00670169	0.852054	0.690469	0.941534
Train	1	0.497161	0.343455	0.315362	0.0727509	0.172873	0.00683295	0.3975	0.403361	0.394002
Test	1	0.577333	0.791568	0.751905	0.5628	0.455874	0.644215	0.77294	0.510272	0.890338
Test	1	0.417134	0.134044	0.148983	0.87099	0.55555	0.913415	0.234843	0.347405	0.0633847
Train	1	0.438468	0.291984	0.167097	0.718319	0.631227	0.943135	0.178923	0.310834	0.117361
Train	1	0.605837	0.801737	0.910979	0.27394	0.434295	0.0594959	0.651495	0.599865	0.941553
Train	1	0.577333	0.791568	0.751905	0.117521	0.431353	0.0230749	0.920486	0.690526	0.941592
Train	1	0.43781	0.50744	0.319591	0.155492	0.123338	0.0543025	0.574067	0.624989	0.663498
Test	1	0.598449	0.993805	0.820138	0.102657	0.389673	0.0652731	0.89146	0.751143	0.956673
Train	1	0.584191	0.993805	0.736925	0.0417028	0.181992	0.0594098	0.987838	0.838158	0.970015
Train	1	0.562873	0.791568	0.647229	0.000523394	0.370721	0.000218158	0.761533	0.64214	0.885141
Train	1	0.417134	0.134044	0.148983	0.0485567	0.399714	0.059423	0.0838917	0.265963	0.0533923
Test	1	0.84516	0.981898	1	0.592877	0.421644	0.615125	0.986118	0.714945	0.995336
Train	1	0.83728	0.981898	1	0.0996033	0.343784	0.0259358	0.983561	0.871448	0.999986
Train	1	0.555271	0.920892	0.563535	0.00534146	0.210278	0.00752667	0.957181	0.787023	0.97102
Test	1	0.740404	0.981898	1	0.78855	0.580553	0.866015	0.884708	0.69797	0.954835
Test	1	0.540656	0.825086	0.48977	0.468694	0.427658	0.453087	0.832219	0.482307	0.937133
Train	1	0.496492	0.607427	0.354808	0.694043	0.338558	0.679703	0.815769	0.623814	0.941533
Train	1	0.598449	0.993805	0.820138	0.333677	0.33262	0.22175	0.898176	0.739822	0.938834
Train	1	0.460033	0.262523	0.21603	0.717962	0.528682	0.874759	0.492474	0.407829	0.371118
Train	1	0.792999	0.981898	1	0.806063	0.56411	0.843331	0.950954	0.817114	0.984983
Test	1	0.525971	0.610257	0.430425	0.0108117	0.25114	0.0173505	0.823684	0.46863	0.798749
Test	1	0.555271	0.920892	0.563535	0.903461	0.65526	0.975878	0.761394	0.676253	0.962345
Train	1	0.555271	0.920892	0.563535	0.439217	0.368259	0.328676	0.908829	0.806969	0.941534
Test	1	0.555271	0.920892	0.563535	0.284314	0.383146	0.408337	0.86281	0.663603	0.938096
Train	1	0.460033	0.262523	0.21603	0.35643	0.386433	0.282072	0.399662	0.331554	0.46258
Train	1	0.704965	0.985201	1	0.0283149	0.310036	0.0187097	0.952294	0.826704	0.960943
Train	1	0.533654	0.683481	0.449076	0.428201	0.415754	0.144277	0.576112	0.548504	0.868008
Train	1	0.598449	0.993805	0.820138	0.507813	0.641222	0.559326	0.966712	0.853842	0.990168
Train	1	0.705521	0.587265	1	0.370274	0.431594	0.0846646	0.653686	0.573675	0.851223
Train	1	0.704965	0.985201	1	0.708205	0.597481	0.921161	0.961295	0.819347	0.989112
Test	1	0.467037	0.597993	0.319595	0.460634	0.407862	0.151624	0.460318	0.471848	0.458338
Train	1	0.802518	0.981898	1	0.0233403	0.250969	0.0108326	0.962906	0.77593	0.995084
Train	1	0.798447	0.544353	1	0.32454	0.360807	0.117123	0.712975	0.590916	0.749922
Test	1	0.56979	0.970842	0.648093	0.277186	0.318379	0.0786088	0.941598	0.743148	0.961718
Train	1	0.423997	0.263708	0.15278	0.524457	0.257069	0.267279	0.189811	0.308983	0.074367
Train	1	0.699073	0.801737	1	0.0416192	0.318468	0.00213102	0.875167	0.686696	0.989196
Test	1	0.619836	0.801737	0.954599	0.223591	0.289377	0.118514	0.691654	0.468683	0.556167
Test	1	0.802518	0.981898	1	0.00944997	0.347789	0.00283703	0.960902	0.747932	0.974015
Train	1	0.83728	0.981898	1	0.371435	0.400438	0.358251	0.978321	0.824858	0.999995
Train	1	0.653629	0.985201	0.985441	0.126148	0.203284	0.0594749	0.888933	0.809223	0.980319
Train	1	0.468369	0.432093	0.348785	0.358328	0.380685	0.378269	0.448406	0.490946	0.941533
Test	1	0.917223	0.981898	1	0.016966	0.103108	0.00420694	0.987391	0.798365	0.995908
Test	1	0.820555	0.981898	1	0.213908	0.455688	0.0704035	0.960615	0.811172	0.99131
Train	1	0.612543	0.979006	0.888603	0.655506	0.454556	0.845941	0.973831	0.857846	0.986633
Train	1	0.711338	0.801737	1	1.91e-06	0.204017	0.000357625	0.882209	0.659201	0.941539
Test	1	0.954966	0.981898	1	0.0879629	0.342176	0.0177613	0.990423	0.787346	0.996738
Train	1	0.555271	0.920892	0.563535	0.0518096	0.355265	0.0220788	0.849901	0.751388	0.941571
Train	1	0.467037	0.597993	0.319595	0.204392	0.399711	0.059464	0.425269	0.552667	0.69204
Test	1	0.504202	0.133388	0.313239	0.000623199	0.272198	0.000333741	0.511567	0.317041	0.521641
Train	1	0.584191	0.993805	0.736925	0.768393	0.443835	0.780421	0.831655	0.714111	0.870202
Train	1	0.989328	0.981898	1	0.107496	0.26132	0.037368	0.99127	0.776094	0.995522
Test	1	0.460033	0.262523	0.21603	0.425787	0.545061	0.511045	0.0513403	0.292159	0.135599
Test	1	0.374826	0.0497154	0.118579	0.0397219	0.247844	0.0468676	0.0528747	0.236664	0.0115454
Train	1	0.56979	0.970842	0.648093	0.0375685	0.388415	0.0594191	0.9448	0.677098	0.947027
Train	1	0.598449	0.993805	0.820138	0.693391	0.517738	0.841498	0.819202	0.7587	0.978606
Train	1	0.584191	0.993805	0.736925	0.251493	0.271639	0.377895	0.944295	0.829751	0.977044
Train	1	0.540656	0.825086	0.48977	7.27e-10	0.199745	8.23e-05	0.942539	0.744013	0.973636
Train	0	0.570446	0.527016	0.811517	0.108526	0.216357	0.0593854	0.830344	0.493884	0.179122
Train	0	0.438468	0.291984	0.167097	0.235737	0.214818	0.108761	0.0738446	0.245755	0.0269362
Test	0	0.460033	0.262523	0.21603	0.141875	0.246471	0.0499565	0.264107	0.139656	0.161992
Train	0	0.591662	0.73199	0.842985	0.0715715	0.22584	0.014569	0.249645	0.35716	0.0864833
Train	0	0.489452	0.12532	0.269317	0.145561	0.190297	0.0329728	0.383196	0.178247	0.135067
Train	0	0.591662	0.73199	0.842985	0.306718	0.20919	0.18509	0.767045	0.603121	0.857899
Test	0	0.53432	0.490028	0.68141	0.022715	0.0837508	0.004394	0.0297943	0.377808	0.0222945
Test	0	0.446076	0.0821878	0.197747	0.00489059	0.0922399	0.000811757	0.158884	0.271839	0.138796
Train	0	0.467703	0.148844	0.217669	0.0514412	0.166104	0.0105854	0.310461	0.181922	0.0966501
Train	0	0.417134	0.134044	0.148983	0.123093	0.264147	0.0595129	0.0682655	0.188823	0.0139884
Train	0	0.417134	0.134044	0.148983	0.167836	0.17596	0.0594861	0.109408	0.249057	0.0866562
Train	0	0.38208	0.0665467	0.129699	0.407326	0.222967	0.0594098	0.00626437	0.184483	0.0288701
Train	0	0.460698	0.108581	0.237222	0.0182719	0.3939	0.00212849	0.0255979	0.109084	0.035147
Train	0	0.354632	0.0463677	0.113423	0.512593	0.380727	0.736688	0.0208076	0.276067	0.00345458
Train	0	0.424651	0.0748554	0.190012	0.230621	0.168004	0.0594624	0.0117008	0.148295	0.018275
Test	0	0.354632	0.0463677	0.113423	0.000722133	0.0818999	0.000932947	0.0402247	0.266665	0.0123953
Test	0	0.51191	0.49535	0.390849	0.321729	0.14944	0.196786	0.09197	0.259732	0.0653702
Train	0	0.36825	0.0372011	0.120005	0.064646	0.220207	0.0184252	0.0295808	0.307729	0.00738039
Train	0	0.526638	0.505573	0.484126	0.628703	0.449112	0.436203	0.00108416	0.283027	0.00831571
Test	0	0.439127	0.0956833	0.227309	0.0409644	0.0952088	0.021217	0.000123714	0.150763	0.00267803
Train	0	0.417134	0.134044	0.148983	0.00704924	0.288214	0.00097292	0.18607	0.263454	0.0865678
Train	0	0.431546	0.0878053	0.169284	0.198241	0.249773	0.059462	0.0828575	0.267946	0.0865196
Train	0	0.489452	0.12532	0.269317	0.229762	0.27243	0.108821	0.0613517	0.0858276	0.01713
Train	0	0.423997	0.263708	0.15278	0.0598443	0.10974	0.0139564	0.0687541	0.279339	0.0386998
Train	0	0.402861	0.0698944	0.134715	0.451334	0.483295	0.108401	0.0362775	0.127597	0.00630536
Train	0	0.453045	0.154462	0.188	0.650504	0.659269	0.858507	0.175243	0.259612	0.12552
Train	0	0.460698	0.108581	0.237222	0.872851	0.584321	0.961535	0.105811	0.231212	0.0211366
Train	0	0.431546	0.0878053	0.169284	0.648715	0.495785	0.849202	0.062014	0.182955	0.0198537
Test	0	0.613177	0.590569	0.973945	0.604168	0.486353	0.772849	0.282928	0.476746	0.2386
Test	0	0.354632	0.0463677	0.113423	0.739923	0.515083	0.810954	0.00504707	0.223031	0.00116605
Train	0	0.410302	0.0804729	0.162983	0.736104	0.615892	0.90397	0.0957015	0.169447	0.0352833
Train	0	0.36825	0.0372011	0.120005	0.639612	0.448563	0.37322	0.047035	0.216559	0.0317752
Train	0	0.417134	0.134044	0.148983	0.625349	0.575225	0.801742	0.0400338	0.143734	0.00965664
Test	0	0.396105	0.104816	0.143544	0.737038	0.688511	0.891579	0.0140706	0.162265	0.00165467
Train	0	0.460033	0.262523	0.21603	0.110174	0.315237	0.0608728	0.114204	0.0904526	0.0866856
Test	0	0.417134	0.134044	0.148983	0.753394	0.624848	0.844186	0.0586133	0.23975	0.034248
Train	0	0.36825	0.0372011	0.120005	0.926596	0.609172	0.970993	0.0113616	0.156261	0.00193801
Train	0	0.504871	0.439276	0.455292	0.503648	0.558103	0.594513	0.112751	0.223382	0.0521239
Train	0	0.445415	0.235471	0.201917	0.390137	0.430429	0.831205	0.0144372	0.0689245	0.000791304
Train	0	0.445415	0.235471	0.201917	0.871256	0.536799	0.952449	0.076681	0.0832092	0.0311206
Test	0	0.563531	0.547656	0.876681	0.627847	0.629587	0.690667	0.418009	0.494918	0.518891
Train	0	0.518944	0.397884	0.373793	0.847769	0.671855	0.94798	0.747348	0.25703	0.0865937
Train	0	0.489452	0.12532	0.269317	0.504139	0.615409	0.715793	0.390779	0.127032	0.0866622
Train	0	0.417134	0.134044	0.148983	0.888834	0.68414	0.935061	0.146544	0.144632	0.0865452
Test	0	0.424651	0.0748554	0.190012	0.742972	0.695981	0.846071	0.0349715	0.1252	0.00283333
Train	0	0.504871	0.439276	0.455292	0.683744	0.669766	0.843993	0.0341088	0.21095	0.00272029
Train	0	0.374826	0.0497154	0.118579	0.741793	0.503948	0.8863	0.00368319	0.0757511	0.000840005
Test	0	0.518944	0.397884	0.373793	0.905475	0.456617	0.942669	0.383832	0.157086	0.206778
Train	0	0.402861	0.0698944	0.134715	0.748256	0.455815	0.733605	0.0418378	0.122477	0.0104421
Train	0	0.475388	0.266151	0.291209	0.594567	0.437518	0.616019	0.125359	0.298846	0.0865696
Train	0	0.497161	0.343455	0.315362	0.017204	0.480791	0.00762869	0.29112	0.17169	0.0865649
Train	0	0.511241	0.610257	0.385966	0.523856	0.447226	0.546494	0.588079	0.376369	0.145478
Test	0	0.423344	0.50744	0.33305	0.39995	0.540676	0.152772	0.00692661	0.42707	0.0074909
Test	0	0.490121	0.439276	0.364963	0.166469	0.614592	0.372084	0.13975	0.301272	0.151193
Train	0	0.402861	0.0698944	0.134715	0.579965	0.528056	0.689239	0.0230754	0.0953145	0.00897675
Test	0	0.533654	0.683481	0.449076	0.721808	0.703503	0.818021	0.407226	0.335453	0.315136
Train	0	0.438468	0.291984	0.167097	0.97806	0.590451	0.984453	0.211861	0.303873	0.0986048
Test	0	0.496492	0.607427	0.354808	0.808402	0.525676	0.897608	0.874074	0.61361	0.906298
Test	0	0.467703	0.148844	0.217669	0.9129	0.659184	0.910211	0.608038	0.336901	0.628567
Test	0	0.438468	0.291984	0.167097	0.313201	0.498357	0.12038	0.11763	0.146541	0.00898719
Train	0	0.417134	0.134044	0.148983	0.326173	0.617452	0.511664	0.020323	0.16611	0.00706181
Train	0	0.409655	0.153333	0.143477	0.942105	0.690661	0.959409	0.00959524	0.115634	0.0107879
Train	0	0.460698	0.108581	0.237222	0.569768	0.670965	0.647255	0.0255674	0.156912	0.0148175
Test	0	0.361105	0.0497154	0.114831	0.80994	0.638667	0.775094	0.155736	0.350043	0.0559598
Train	0	0.43089	0.136613	0.193909	0.629379	0.657746	0.845714	0.176587	0.244704	0.0437141
Test	0	0.438468	0.291984	0.167097	0.767258	0.633062	0.886279	0.137429	0.220471	0.0916418
Test	0	0.483085	0.432093	0.434064	0.611831	0.498471	0.656055	0.0145184	0.39755	0.0113622
Train	0	0.38208	0.0665467	0.129699	0.524736	0.604263	0.72265	0.0576345	0.26607	0.0207291
Train	0	0.481748	0.621322	0.334644	0.663789	0.504917	0.557329	0.760591	0.474499	0.679596
Train	0	0.381449	0.162499	0.135778	0.871089	0.499415	0.926448	0.00463636	0.130651	0.000450921
Train	0	0.416483	0.14578	0.19091	0.543307	0.55107	0.608584	0.0142356	0.230257	0.00981581
Test	0	0.533654	0.683481	0.449076	0.665568	0.428184	0.475071	0.81645	0.362986	0.808751
Train	0	0.504202	0.133388	0.313239	0.663342	0.688699	0.810496	0.144552	0.268025	0.24226
Test	0	0.423997	0.263708	0.15278	0.882866	0.670401	0.886401	0.41108	0.354606	0.189832
Train	0	0.453045	0.154462	0.188	0.0881714	0.290922	0.0425286	0.384417	0.288179	0.133348
Train	0	0.460033	0.262523	0.21603	0.558165	0.581896	0.631923	0.065028	0.208006	0.0429178
Train	0	0.402861	0.0698944	0.134715	0.384259	0.464853	0.575516	0.100445	0.254851	0.0595778
Train	0	0.489452	0.12532	0.269317	0.372985	0.46623	0.285581	0.698473	0.348931	0.644608
Train	0	0.445415	0.235471	0.201917	0.850779	0.673967	0.955649	0.328408	0.297738	0.179832
Train	0	0.729431	0.587265	1	0.770143	0.619873	0.886249	0.689902	0.480453	0.370585
Train	0	0.497161	0.343455	0.315362	0.610377	0.572656	0.782274	0.0468989	0.241243	0.00513034
Train	0	0.409655	0.153333	0.143477	0.930396	0.527644	0.924127	0.0615321	0.27916	0.0547483
Train	0	0.361105	0.0497154	0.114831	0.656551	0.645038	0.802995	0.0453315	0.196974	0.0157022
Train	0	0.467037	0.597993	0.319595	0.88607	0.529162	0.95182	0.480138	0.460637	0.427604
Train	0	0.474721	0.15746	0.237796	0.48898	0.408209	0.637147	0.37601	0.229257	0.162352
Train	0	0.555271	0.920892	0.563535	0.936907	0.638257	0.948052	0.0921857	0.406648	0.0865161
Test	0	0.467037	0.597993	0.319595	0.641765	0.60364	0.794961	0.499388	0.566456	0.646492
Train	0	0.36825	0.0372011	0.120005	0.726759	0.452185	0.88637	0.0317474	0.330042	0.0115175
Train	0	0.388752	0.0405487	0.124945	0.985206	0.675617	0.948996	0.0256906	0.21687	0.0119489
Test	0	0.388752	0.0405487	0.124945	0.894314	0.608938	0.919606	0.0247086	0.207036	0.00732905
Train	0	0.504202	0.133388	0.313239	0.864972	0.460549	0.947706	0.609818	0.362694	0.732418
Test	0	0.424651	0.0748554	0.190012	0.559527	0.438639	0.562536	0.0049942	0.135684	0.00519607
Test	0	0.481748	0.621322	0.334644	0.81319	0.637418	0.886303	0.377131	0.479425	0.302213
Train	0	0.361105	0.0497154	0.114831	0.617937	0.708438	0.768742	0.021341	0.243698	0.00235637
Test	0	0.548305	0.716926	0.542515	0.331654	0.539302	0.431563	0.431272	0.526638	0.670144
