# Supplementary material for: Computed tomography-based radiomic features combined with clinical parameters for predicting post-infectious bronchiolitis obliterans in children with adenovirus pneumonia: a retrospective study
Source: PeerJ. 2025 Mar 31;13:e19145. doi: 10.7717/peerj.19145 (PMC11967419; doi:10.7717/peerj.19145)
Supplement: Supplemental Information 4 — (1) The original image prior to ROI labeling; (2) Images post-ROI labeling; and (3) Label instructions. As the uAI research portal (uRP) is a business intelligence research platform, the computer code is currently unavailable due to commercial interests. We have added a literature to the manuscript (the 23rd article) and attached the full text of the literature, which provides an in-depth introduction to this research platform as well as the data processing procedure. [file peerj-13-19145-s004.zip]

Archive with 5 entries (4 files):
- Supplemental File/Description of labeling.docx
- Supplemental File/Images after delineation of ROI.nii.gz
- Supplemental File/Standard images before the delineation of ROI.zip
- Supplemental File/uRP: An integrated research platform for one-stop analysis of medical images.pdf
- Supplemental File/
